# Supplementary material for: Comparison of Ocular Wavefront in Seated and Supine Positions Using a Hand-Held Hartmann–Shack Aberrometer
Source: J Clin Med. 2025 Sep 22;14(18):6688. doi: 10.3390/jcm14186688 (PMC12470436; doi:10.3390/jcm14186688)
Supplement: Supplementary file 1 [file jcm-14-06688-s001.zip]

Archive with 1 entries (1 files):
- jcm-3856482-supplementary.pdf
